# Supplementary material for: Immune Memory After Respiratory Infection With Streptococcus pneumoniae Is Revealed by in vitro Stimulation of Murine Splenocytes With Inactivated Pneumococcal Whole Cells: Evidence of Early Recall Responses by Transcriptomic Analysis
Source: Front Cell Infect Microbiol. 2022 Jun 20;12:869763. doi: 10.3389/fcimb.2022.869763 (PMC9251119; doi:10.3389/fcimb.2022.869763)
Supplement: Supplementary Data Sheet 1 — Modules enriched in each comparison and time point. [file DataSheet_1.csv]

ID	Title	b	B	n	N	E	P.Value	adj.P.Val	Day	Comparison
LI.M4.0	cell cycle and transcription	65	306	1847	19003	2,18548184478628	1,03657571154992e-09	3,58655196196274e-07	Day 1	Infected
LI.M16	TLR and inflammatory signaling	16	40	1847	19003	4,11543042772063	3,86572033454451e-07	6,687696178762e-05	Day 1	Infected
LI.M11.0	enriched in monocytes (II)	38	173	1847	19003	2,25991844296798	1,24305006962717e-06	0,000143365108030334	Day 1	Infected
LI.M37.0	immune activation - generic cluster	54	297	1847	19003	1,87065019441847	4,64002971213074e-06	0,000401362570099309	Day 1	Infected
LI.M4.1	cell cycle (I)	31	139	1847	19003	2,29457451905287	8,29305831474028e-06	0,000573879635380028	Day 1	Infected
LI.M37.1	enriched in neutrophils (I)	14	45	1847	19003	3,2008903326716	5,8589755973078e-05	0,00318454091839433	Day 1	Infected
LI.M7.2	enriched in NK cells (I)	13	40	1847	19003	3,34378722252301	6,44271284068218e-05	0,00318454091839433	Day 1	Infected
LI.M4.11	mitotic cell cycle in stimulated CD4 T cells	6	11	1847	19003	5,6119505832554	0,000251044438662286	0,0108576719721439	Day 1	Infected
LI.M4.7	mitotic cell cycle	8	20	1847	19003	4,11543042772063	0,00033861905026159	0,0129981075200623	Day 1	Infected
LI.M248	TBA	5	8	1847	19003	6,43036004331348	0,000375667847400644	0,0129981075200623	Day 1	Infected
LI.S4	Monocyte surface signature	18	79	1847	19003	2,34423252211934	0,000470490098560976	0,0147990521910998	Day 1	Infected
LI.M7.0	enriched in T cells (I)	13	52	1847	19003	2,57214401732539	0,00112518767862025	0,0324429114002172	Day 1	Infected
LI.M39	integrin mediated leukocyte migration	5	10	1847	19003	5,14428803465078	0,00143058145110183	0,035355798720088	Day 1	Infected
LI.M132	recruitment of neutrophils	5	10	1847	19003	5,14428803465078	0,00143058145110183	0,035355798720088	Day 1	Infected
LI.M4.0	cell cycle and transcription	79	306	2303	19003	2,13026629091353	3,13689212331841e-11	1,08536467466817e-08	Day 2	Infected
LI.M11.0	enriched in monocytes (II)	50	173	2303	19003	2,38480092565867	2,26451635908638e-09	3,91761330121945e-07	Day 2	Infected
LI.M16	TLR and inflammatory signaling	17	40	2303	19003	3,50684976118107	1,39350665420835e-06	0,00016071776745203	Day 2	Infected
LI.M103	cell cycle (III)	18	49	2303	19003	3,03113064591881	8,29990316221974e-06	0,000717941623532008	Day 2	Infected
LI.M37.0	immune activation - generic cluster	61	297	2303	19003	1,69473428743945	2,23804977797271e-05	0,00154873044635712	Day 2	Infected
LI.S4	Monocyte surface signature	23	79	2303	19003	2,40230959068249	4,07410835901772e-05	0,00234940248703355	Day 2	Infected
LI.M248	TBA	6	8	2303	19003	6,18855840208424	7,08898031514729e-05	0,00350398169862995	Day 2	Infected
LI.M118.0	enriched in monocytes (IV)	16	48	2303	19003	2,75047040092633	0,000102138584936435	0,00441749379850083	Day 2	Infected
LI.M4.1	cell cycle (I)	32	139	2303	19003	1,89960545675487	0,000231881662020661	0,00891456167323876	Day 2	Infected
LI.M139	lysosomal/endosomal proteins	6	10	2303	19003	4,95084672166739	0,000427772688833486	0,0148009350336386	Day 2	Infected
LI.M37.1	enriched in neutrophils (I)	14	45	2303	19003	2,56710570753124	0,000608742479211992	0,0191477179824863	Day 2	Infected
LI.M4.11	mitotic cell cycle in stimulated CD4 T cells	6	11	2303	19003	4,50076974697035	0,00084451622606807	0,0243502178516293	Day 2	Infected
LI.M4.7	mitotic cell cycle	8	20	2303	19003	3,30056448111159	0,00150198016820428	0,0398271321149541	Day 2	Infected
LI.M81	enriched in myeloid cells and monocytes	11	34	2303	19003	2,66957421266379	0,00161150245551838	0,0398271321149541	Day 2	Infected
LI.M4.0	cell cycle and transcription	76	306	2320	19003	2,03435316655398	7,27776420695568e-10	2,51810641560667e-07	Day 4	Infected
LI.M11.0	enriched in monocytes (II)	46	173	2320	19003	2,17794000398645	1,93838219265561e-07	3,3534011932942e-05	Day 4	Infected
LI.M37.0	immune activation - generic cluster	60	297	2320	19003	1,65473702542668	5,34252222374216e-05	0,00616170896471595	Day 4	Infected
LI.M4.1	cell cycle (I)	33	139	2320	19003	1,94461361944927	0,000115352275862551	0,0099779718621107	Day 4	Infected
LI.M16	TLR and inflammatory signaling	14	40	2320	19003	2,86683189655172	0,000164550398249788	0,0113868875588853	Day 4	Infected
LI.M15	Ran mediated mitosis	6	10	2320	19003	4,91456896551724	0,000445577333301385	0,0256949595537132	Day 4	Infected
LI.M4.11	mitotic cell cycle in stimulated CD4 T cells	6	11	2320	19003	4,46778996865204	0,000878930568961529	0,0380109609046205	Day 4	Infected
LI.M23	RA, WNT, CSF receptors network (monocyte)	6	11	2320	19003	4,46778996865204	0,000878930568961529	0,0380109609046205	Day 4	Infected
LI.S4	Monocyte surface signature	20	79	2320	19003	2,07365779135749	0,00103552027568311	0,0380109609046205	Day 4	Infected
LI.M248	TBA	5	8	2320	19003	5,11934267241379	0,00109858268510464	0,0380109609046205	Day 4	Infected
LI.M4.0	cell cycle and transcription	75	306	2543	19003	1,83153678301836	9,13959379996689e-08	2,07161709310683e-05	Day 7	Infected
LI.M37.0	immune activation - generic cluster	73	297	2543	19003	1,83671688705114	1,19746652780742e-07	2,07161709310683e-05	Day 7	Infected
LI.M16	TLR and inflammatory signaling	19	40	2543	19003	3,54951828548958	1,86155492273143e-07	2,14699334421691e-05	Day 7	Infected
LI.M11.0	enriched in monocytes (II)	46	173	2543	19003	1,9869527366294	2,63901080426854e-06	0,000228274434569229	Day 7	Infected
LI.M167	enriched in cell cycle	9	15	2543	19003	4,48360204482894	3,16735155479692e-05	0,00219180727591947	Day 7	Infected
LI.M4.1	cell cycle (I)	35	139	2543	19003	1,88160757276994	0,00013085341147688	0,00689944167168035	Day 7	Infected
LI.M37.1	enriched in neutrophils (I)	16	45	2543	19003	2,65694935989863	0,000139584080062897	0,00689944167168035	Day 7	Infected
LI.S4	Monocyte surface signature	22	79	2543	19003	2,08099672966744	0,000511600862434439	0,0217258356303313	Day 7	Infected
LI.M4.7	mitotic cell cycle	9	20	2543	19003	3,36270153362171	0,000565122892118444	0,0217258356303313	Day 7	Infected
LI.M15	Ran mediated mitosis	6	10	2543	19003	4,48360204482894	0,000739374159596383	0,0255823459220349	Day 7	Infected
LI.M46	cell division stimulated CD4+ T cells	10	25	2543	19003	2,98906802988596	0,000868108232061833	0,027305949844854	Day 7	Infected
LI.M4.11	mitotic cell cycle in stimulated CD4 T cells	6	11	2543	19003	4,0760018589354	0,001442468786216	0,0415911833358946	Day 7	Infected
LI.M11.2	formyl peptide receptor mediated neutrophil response	5	8	2543	19003	4,67041879669681	0,00168319911666243	0,0415990638832285	Day 7	Infected
LI.M248	TBA	5	8	2543	19003	4,67041879669681	0,00168319911666243	0,0415990638832285	Day 7	Infected
LI.M11.0	enriched in monocytes (II)	71	173	1872	19003	4,16608924954301	1,97051002432393e-27	6,81796468416081e-25	Day 0	Stimulated
LI.M4.0	cell cycle and transcription	86	306	1872	19003	2,85294466789565	7,91420725854012e-20	1,36915785572744e-17	Day 0	Stimulated
LI.M37.0	immune activation - generic cluster	81	297	1872	19003	2,76850233100233	6,84353027306906e-18	7,89287158160631e-16	Day 0	Stimulated
LI.S4	Monocyte surface signature	30	79	1872	19003	3,85487666342097	2,29564568584005e-11	1,98573351825164e-09	Day 0	Stimulated
LI.M16	TLR and inflammatory signaling	18	40	1872	19003	4,56802884615385	9,55365256829323e-09	6,61112757725892e-07	Day 0	Stimulated
LI.M3	regulation of signal transduction	17	45	1872	19003	3,83488841405508	5,3815657302887e-07	3,10336957113315e-05	Day 0	Stimulated
LI.M29	proinflammatory cytokines and chemokines	8	11	1872	19003	7,38267288267288	1,09829724400054e-06	5,42872637748836e-05	Day 0	Stimulated
LI.M118.0	enriched in monocytes (IV)	17	48	1872	19003	3,59520788817664	1,55307050940868e-06	6,71702995319252e-05	Day 0	Stimulated
LI.M37.1	enriched in neutrophils (I)	16	45	1872	19003	3,60930674264008	2,96295889297551e-06	0,00011390930855217	Day 0	Stimulated
LI.M189	extracellular region cluster (GO)	8	13	1872	19003	6,24687705456936	7,14298430263935e-06	0,000247147256871321	Day 0	Stimulated
LI.M11.1	blood coagulation	10	21	1872	19003	4,83389295889296	1,06846500169085e-05	0,000336080809622757	Day 0	Stimulated
LI.M64	enriched in activated dendritic cells/monocytes	8	14	1872	19003	5,80067155067155	1,52217556624674e-05	0,000438893954934475	Day 0	Stimulated
LI.M23	RA, WNT, CSF receptors network (monocyte)	7	11	1872	19003	6,45983877233877	2,05505274303761e-05	0,000546960191608471	Day 0	Stimulated
LI.M31	cell cycle and growth arrest	6	11	1872	19003	5,53700466200466	0,000270508557957104	0,00545010437053991	Day 0	Stimulated
LI.M33	inflammatory response	6	11	1872	19003	5,53700466200466	0,000270508557957104	0,00545010437053991	Day 0	Stimulated
LI.M78	myeloid cell cytokines, metallopeptidases and laminins	6	11	1872	19003	5,53700466200466	0,000270508557957104	0,00545010437053991	Day 0	Stimulated
LI.M94	growth factor induced, enriched in nuclear receptor subfamily 4	6	11	1872	19003	5,53700466200466	0,000270508557957104	0,00545010437053991	Day 0	Stimulated
LI.M87	transmembrane transport (I)	9	24	1872	19003	3,80669070512821	0,000283531441241961	0,00545010437053991	Day 0	Stimulated
LI.M27.0	chemokine cluster (I)	7	17	1872	19003	4,17989567621921	0,000710469293898087	0,0129380197730915	Day 0	Stimulated
LI.M43.0	myeloid, dendritic cell activation via NFkB (I)	6	13	1872	19003	4,68515779092702	0,000844339939417721	0,0146070809519266	Day 0	Stimulated
LI.M13	innate activation by cytosolic DNA sensing	5	10	1872	19003	5,07558760683761	0,00152116285920873	0,0222425431066413	Day 0	Stimulated
LI.M89.1	putative targets of PAX3	5	10	1872	19003	5,07558760683761	0,00152116285920873	0,0222425431066413	Day 0	Stimulated
LI.M139	lysosomal/endosomal proteins	5	10	1872	19003	5,07558760683761	0,00152116285920873	0,0222425431066413	Day 0	Stimulated
LI.M124	enriched in membrane proteins	7	19	1872	19003	3,73990665766982	0,00154283535999824	0,0222425431066413	Day 0	Stimulated
LI.S10	Resting dendritic cell surface signature	15	69	1872	19003	2,20677722036418	0,00254511318232756	0,0329698425432457	Day 0	Stimulated
LI.M115	cytokines - recepters cluster	5	11	1872	19003	4,61417055167055	0,00256337477691841	0,0329698425432457	Day 0	Stimulated
LI.M209	lysosome	4	7	1872	19003	5,80067155067155	0,00257279118112033	0,0329698425432457	Day 0	Stimulated
LI.M49	transcription regulation in cell development	11	44	1872	19003	2,5377938034188	0,00294833806674758	0,0364330346819522	Day 0	Stimulated
LI.M4.0	cell cycle and transcription	118	306	2805	19003	2,61246140761712	6,92972223589553e-25	2,39768389361985e-22	Day 1	Infected and Stimulated
LI.M37.0	immune activation - generic cluster	103	297	2805	19003	2,34947094234082	5,58797483225952e-18	9,66719645980897e-16	Day 1	Infected and Stimulated
LI.M11.0	enriched in monocytes (II)	71	173	2805	19003	2,78036330664688	3,31130843416741e-17	3,81904239407308e-15	Day 1	Infected and Stimulated
LI.M4.1	cell cycle (I)	52	139	2805	19003	2,53441567601534	3,67797866935435e-11	3,18145154899151e-09	Day 1	Infected and Stimulated
LI.S4	Monocyte surface signature	32	79	2805	19003	2,74417744082673	2,26156916108812e-08	1,56500585947298e-06	Day 1	Infected and Stimulated
LI.M4.5	mitotic cell cycle in stimulated CD4 T cells	18	32	2805	19003	3,81076203208556	6,1577542229329e-08	3,55097160189131e-06	Day 1	Infected and Stimulated
LI.M37.1	enriched in neutrophils (I)	19	45	2805	19003	2,8604238463062	7,78927554270959e-06	0,000385012762539645	Day 1	Infected and Stimulated
LI.M46	cell division stimulated CD4+ T cells	13	25	2805	19003	3,52283778966132	1,38948437245987e-05	0,000600951991088893	Day 1	Infected and Stimulated
LI.M16	TLR and inflammatory signaling	17	40	2805	19003	2,87924242424242	2,10215150265382e-05	0,000808160466575803	Day 1	Infected and Stimulated
LI.M29	proinflammatory cytokines and chemokines	8	11	2805	19003	4,92704585966618	2,42248109903084e-05	0,000838178460264672	Day 1	Infected and Stimulated
LI.M4.10	cell cycle (II)	9	14	2805	19003	4,35515660809778	3,24418891526898e-05	0,000943012713912228	Day 1	Infected and Stimulated
LI.M4.7	mitotic cell cycle	11	20	2805	19003	3,72607843137255	3,27056432570715e-05	0,000943012713912228	Day 1	Infected and Stimulated
LI.M49	transcription regulation in cell development	17	44	2805	19003	2,61749311294766	9,02748440115969e-05	0,0024026996944625	Day 1	Infected and Stimulated
LI.M13	innate activation by cytosolic DNA sensing	7	10	2805	19003	4,7422816399287	0,00012046477125088	0,00270899107840744	Day 1	Infected and Stimulated
LI.M139	lysosomal/endosomal proteins	7	10	2805	19003	4,7422816399287	0,00012046477125088	0,00270899107840744	Day 1	Infected and Stimulated
LI.M3	regulation of signal transduction	17	45	2805	19003	2,5593265993266	0,000125271263741384	0,00270899107840744	Day 1	Infected and Stimulated
LI.M23	RA, WNT, CSF receptors network (monocyte)	7	11	2805	19003	4,31116512720791	0,00028888470170688	0,00478533160784989	Day 1	Infected and Stimulated
LI.M33	inflammatory response	7	11	2805	19003	4,31116512720791	0,00028888470170688	0,00478533160784989	Day 1	Infected and Stimulated
LI.M163	enriched in neutrophils (II)	7	11	2805	19003	4,31116512720791	0,00028888470170688	0,00478533160784989	Day 1	Infected and Stimulated
LI.M64	enriched in activated dendritic cells/monocytes	8	14	2805	19003	3,87125031830914	0,000290439201632508	0,00478533160784989	Day 1	Infected and Stimulated
LI.M86.1	proinflammatory dendritic cell, myeloid cell response	8	14	2805	19003	3,87125031830914	0,000290439201632508	0,00478533160784989	Day 1	Infected and Stimulated
LI.M103	cell cycle (III)	17	49	2805	19003	2,35040197897341	0,000410719451285465	0,00645949682476232	Day 1	Infected and Stimulated
LI.M124	enriched in membrane proteins	9	19	2805	19003	3,20906276386153	0,000741875578420148	0,0111603891362335	Day 1	Infected and Stimulated
LI.M8	E2F transcription factor network	8	16	2805	19003	3,3873440285205	0,000943839549162529	0,0130627393604094	Day 1	Infected and Stimulated
LI.M19	T cell differentiation (Th2)	8	16	2805	19003	3,3873440285205	0,000943839549162529	0,0130627393604094	Day 1	Infected and Stimulated
LI.M118.0	enriched in monocytes (IV)	16	48	2805	19003	2,258229352347	0,000991620947068692	0,0131961864494526	Day 1	Infected and Stimulated
LI.M43.0	myeloid, dendritic cell activation via NFkB (I)	7	13	2805	19003	3,64790895379131	0,00114359808730048	0,0139966769858748	Day 1	Infected and Stimulated
LI.M189	extracellular region cluster (GO)	7	13	2805	19003	3,64790895379131	0,00114359808730048	0,0139966769858748	Day 1	Infected and Stimulated
LI.M75	antiviral IFN signature	9	20	2805	19003	3,04860962566845	0,00117313188609933	0,0139966769858748	Day 1	Infected and Stimulated
LI.M36	T cell surface, activation	6	10	2805	19003	4,0648128342246	0,00126330140545981	0,0145700762096365	Day 1	Infected and Stimulated
LI.M27.0	chemokine cluster (I)	8	17	2805	19003	3,18808849743106	0,00155319292717004	0,0167938985250261	Day 1	Infected and Stimulated
LI.M111.0	viral sensing & immunity; IRF2 targets network (I)	8	17	2805	19003	3,18808849743106	0,00155319292717004	0,0167938985250261	Day 1	Infected and Stimulated
LI.M11.1	blood coagulation	9	21	2805	19003	2,90343773873186	0,00178602639279857	0,0187262161184335	Day 1	Infected and Stimulated
LI.M81	enriched in myeloid cells and monocytes	12	34	2805	19003	2,39106637307329	0,00240838940099549	0,0216160015894888	Day 1	Infected and Stimulated
LI.M4.11	mitotic cell cycle in stimulated CD4 T cells	6	11	2805	19003	3,69528439474964	0,00243260144996334	0,0216160015894888	Day 1	Infected and Stimulated
LI.M40	complement and other receptors in DCs	6	11	2805	19003	3,69528439474964	0,00243260144996334	0,0216160015894888	Day 1	Infected and Stimulated
LI.M57	immuregulation - monocytes, T and B cells	6	11	2805	19003	3,69528439474964	0,00243260144996334	0,0216160015894888	Day 1	Infected and Stimulated
LI.M115	cytokines - recepters cluster	6	11	2805	19003	3,69528439474964	0,00243260144996334	0,0216160015894888	Day 1	Infected and Stimulated
LI.M86.0	chemokines and inflammatory molecules in myeloid cells	8	18	2805	19003	3,010972469796	0,00243648572829498	0,0216160015894888	Day 1	Infected and Stimulated
LI.M4.4	mitotic cell cycle - DNA replication	11	30	2805	19003	2,4840522875817	0,00256263757331742	0,0221668150091957	Day 1	Infected and Stimulated
LI.M38	chemokines and receptors	5	8	2805	19003	4,23418003565062	0,00264493647542631	0,0223206834267683	Day 1	Infected and Stimulated
LI.M7.2	enriched in NK cells (I)	13	40	2805	19003	2,20177361853832	0,00370723955801083	0,0305405925493273	Day 1	Infected and Stimulated
LI.M4.12	C-MYC transcriptional network	6	12	2805	19003	3,3873440285205	0,00426038184721042	0,0342812120729025	Day 1	Infected and Stimulated
LI.M7.3	T cell activation (II)	10	28	2805	19003	2,41953144894321	0,00495267044426602	0,0385789517060455	Day 1	Infected and Stimulated
LI.M68	RIG-1 like receptor signaling	5	9	2805	19003	3,763715587245	0,00522910778854113	0,0385789517060455	Day 1	Infected and Stimulated
LI.M87	transmembrane transport (I)	9	24	2805	19003	2,54050802139037	0,00524049343983855	0,0385789517060455	Day 1	Infected and Stimulated
LI.S0	T cell surface signature	9	24	2805	19003	2,54050802139037	0,00524049343983855	0,0385789517060455	Day 1	Infected and Stimulated
LI.M7.0	enriched in T cells (I)	15	52	2805	19003	1,95423693953106	0,00669938136315889	0,0482913739927704	Day 1	Infected and Stimulated
LI.M43.1	myeloid, dendritic cell activation via NFkB (II)	6	13	2805	19003	3,12677910324969	0,00693191078427609	0,0489477781910108	Day 1	Infected and Stimulated
LI.M37.0	immune activation - generic cluster	121	297	3176	19003	2,43764576919489	3,87708356747284e-23	1,3414709143456e-20	Day 2	Infected and Stimulated
LI.M11.0	enriched in monocytes (II)	75	173	3176	19003	2,59392153579593	1,25421493758608e-16	2,16979184202392e-14	Day 2	Infected and Stimulated
LI.M4.0	cell cycle and transcription	106	306	3176	19003	2,07265068075929	1,35832848872978e-14	1,56660552366835e-12	Day 2	Infected and Stimulated
LI.S4	Monocyte surface signature	38	79	3176	19003	2,87804897490674	9,55866589384555e-11	8,2682459981764e-09	Day 2	Infected and Stimulated
LI.M3	regulation of signal transduction	21	45	3176	19003	2,79221242653233	2,78722335311262e-06	0,000192875856035393	Day 2	Infected and Stimulated
LI.M118.1	enriched in monocytes (surface)	10	14	3176	19003	4,27379453040662	8,73163444451655e-06	0,000503524252967121	Day 2	Infected and Stimulated
LI.M37.1	enriched in neutrophils (I)	20	45	3176	19003	2,65924993003079	1,20127538760589e-05	0,000593773263016625	Day 2	Infected and Stimulated
LI.M189	extracellular region cluster (GO)	9	13	3176	19003	4,14229316024026	3,76778497965348e-05	0,00146397525827879	Day 2	Infected and Stimulated
LI.M118.0	enriched in monocytes (IV)	20	48	3176	19003	2,49304680940386	3,80802812847085e-05	0,00146397525827879	Day 2	Infected and Stimulated
LI.M29	proinflammatory cytokines and chemokines	8	11	3176	19003	4,35149988550492	6,16854945188696e-05	0,00177859842529407	Day 2	Infected and Stimulated
LI.M31	cell cycle and growth arrest	8	11	3176	19003	4,35149988550492	6,16854945188696e-05	0,00177859842529407	Day 2	Infected and Stimulated
LI.M94	growth factor induced, enriched in nuclear receptor subfamily 4	8	11	3176	19003	4,35149988550492	6,16854945188696e-05	0,00177859842529407	Day 2	Infected and Stimulated
LI.M64	enriched in activated dendritic cells/monocytes	9	14	3176	19003	3,84641507736596	8,97810374301679e-05	0,00238955684237216	Day 2	Infected and Stimulated
LI.M75	antiviral IFN signature	11	20	3176	19003	3,2908217884131	0,000106719564950176	0,00246794196349626	Day 2	Infected and Stimulated
LI.M16	TLR and inflammatory signaling	17	40	3176	19003	2,54290774559194	0,00010699170361978	0,00246794196349626	Day 2	Infected and Stimulated
LI.M49	transcription regulation in cell development	18	44	3176	19003	2,44771868559652	0,000122574845829483	0,00265068104106256	Day 2	Infected and Stimulated
LI.M4.1	cell cycle (I)	40	139	3176	19003	1,72181650145878	0,000259516887131397	0,00521214089917316	Day 2	Infected and Stimulated
LI.M13	innate activation by cytosolic DNA sensing	7	10	3176	19003	4,18831863979849	0,000271151838685309	0,00521214089917316	Day 2	Infected and Stimulated
LI.M95.1	enriched in antigen presentation (III)	8	13	3176	19003	3,68203836465801	0,000350000934759506	0,00637370123298889	Day 2	Infected and Stimulated
LI.M5.0	regulation of antigen presentation and immune response	24	73	3176	19003	1,96711638659812	0,00053934499477706	0,00882601630311583	Day 2	Infected and Stimulated
LI.S10	Resting dendritic cell surface signature	23	69	3176	19003	1,99443744752309	0,000560421814750249	0,00882601630311583	Day 2	Infected and Stimulated
LI.M95.0	enriched in antigen presentation (II)	10	20	3176	19003	2,99165617128463	0,000607785960617739	0,00882601630311583	Day 2	Infected and Stimulated
LI.M81	enriched in myeloid cells and monocytes	14	34	3176	19003	2,46371684694029	0,000634337314214969	0,00882601630311583	Day 2	Infected and Stimulated
LI.M23	RA, WNT, CSF receptors network (monocyte)	7	11	3176	19003	3,80756239981681	0,000637717940976577	0,00882601630311583	Day 2	Infected and Stimulated
LI.M115	cytokines - recepters cluster	7	11	3176	19003	3,80756239981681	0,000637717940976577	0,00882601630311583	Day 2	Infected and Stimulated
LI.M11.1	blood coagulation	10	21	3176	19003	2,84919635360441	0,000987329723710735	0,0131390801693813	Day 2	Infected and Stimulated
LI.M155	G protein coupled receptors cluster	6	9	3176	19003	3,98887489504618	0,00114966161544469	0,0147327007016245	Day 2	Infected and Stimulated
LI.M46	cell division stimulated CD4+ T cells	11	25	3176	19003	2,63265743073048	0,00125332949622111	0,0154875716318751	Day 2	Infected and Stimulated
LI.M4.4	mitotic cell cycle - DNA replication	12	30	3176	19003	2,39332493702771	0,00206508451833423	0,023714708141166	Day 2	Infected and Stimulated
LI.M20	AP-1 transcription factor network	7	13	3176	19003	3,22178356907576	0,00242913245901915	0,023714708141166	Day 2	Infected and Stimulated
LI.M43.0	myeloid, dendritic cell activation via NFkB (I)	7	13	3176	19003	3,22178356907576	0,00242913245901915	0,023714708141166	Day 2	Infected and Stimulated
LI.M9	B cell development	6	10	3176	19003	3,58998740554156	0,00246742628058375	0,023714708141166	Day 2	Infected and Stimulated
LI.M39	integrin mediated leukocyte migration	6	10	3176	19003	3,58998740554156	0,00246742628058375	0,023714708141166	Day 2	Infected and Stimulated
LI.M89.1	putative targets of PAX3	6	10	3176	19003	3,58998740554156	0,00246742628058375	0,023714708141166	Day 2	Infected and Stimulated
LI.M139	lysosomal/endosomal proteins	6	10	3176	19003	3,58998740554156	0,00246742628058375	0,023714708141166	Day 2	Infected and Stimulated
LI.M150	innate antiviral response	6	10	3176	19003	3,58998740554156	0,00246742628058375	0,023714708141166	Day 2	Infected and Stimulated
LI.M4.7	mitotic cell cycle	9	20	3176	19003	2,69249055415617	0,00288277151628379	0,0269578093144376	Day 2	Infected and Stimulated
LI.M87	transmembrane transport (I)	10	24	3176	19003	2,49304680940386	0,00338923258748699	0,030413535409252	Day 2	Infected and Stimulated
LI.M37.2	endoplasmic reticulum	8	17	3176	19003	2,81567639650319	0,00351601565424878	0,030413535409252	Day 2	Infected and Stimulated
LI.M111.0	viral sensing & immunity; IRF2 targets network (I)	8	17	3176	19003	2,81567639650319	0,00351601565424878	0,030413535409252	Day 2	Infected and Stimulated
LI.M89.0	putative targets of PAX3	7	14	3176	19003	2,99165617128463	0,00416130412017302	0,0336130082434766	Day 2	Infected and Stimulated
LI.M134	Membrane, ER proteins	7	14	3176	19003	2,99165617128463	0,00416130412017302	0,0336130082434766	Day 2	Infected and Stimulated
LI.M11.2	formyl peptide receptor mediated neutrophil response	5	8	3176	19003	3,73957021410579	0,00465779042859881	0,0336130082434766	Day 2	Infected and Stimulated
LI.M146	MHC-TLR7-TLR8 cluster	5	8	3176	19003	3,73957021410579	0,00465779042859881	0,0336130082434766	Day 2	Infected and Stimulated
LI.M4.11	mitotic cell cycle in stimulated CD4 T cells	6	11	3176	19003	3,26362491412869	0,00466307628811236	0,0336130082434766	Day 2	Infected and Stimulated
LI.M33	inflammatory response	6	11	3176	19003	3,26362491412869	0,00466307628811236	0,0336130082434766	Day 2	Infected and Stimulated
LI.M163	enriched in neutrophils (II)	6	11	3176	19003	3,26362491412869	0,00466307628811236	0,0336130082434766	Day 2	Infected and Stimulated
LI.M242	TBA	6	11	3176	19003	3,26362491412869	0,00466307628811236	0,0336130082434766	Day 2	Infected and Stimulated
LI.M11.0	enriched in monocytes (II)	86	173	3937	19003	2,39943561968049	1,7693273866515e-17	6,12187275781419e-15	Day 4	Infected and Stimulated
LI.M4.0	cell cycle and transcription	125	306	3937	19003	1,97172044670887	5,90158274653995e-16	1,02097381515141e-13	Day 4	Infected and Stimulated
LI.M37.0	immune activation - generic cluster	120	297	3937	19003	1,95021076910841	5,88338652704252e-15	6,78550579452238e-13	Day 4	Infected and Stimulated
LI.S4	Monocyte surface signature	37	79	3937	19003	2,26063988836838	1,78199922087499e-07	1,54142932605687e-05	Day 4	Infected and Stimulated
LI.M139	lysosomal/endosomal proteins	9	10	3937	19003	4,34409448818898	5,68194952757441e-06	0,000355231958510564	Day 4	Infected and Stimulated
LI.M118.0	enriched in monocytes (IV)	24	48	3937	19003	2,41338582677165	6,16009176607914e-06	0,000355231958510564	Day 4	Infected and Stimulated
LI.M64	enriched in activated dendritic cells/monocytes	10	14	3937	19003	3,44769403824522	6,30067879485134e-05	0,00311433551859795	Day 4	Infected and Stimulated
LI.M89.1	putative targets of PAX3	8	10	3937	19003	3,86141732283465	0,000101229416296201	0,00437817225481069	Day 4	Infected and Stimulated
LI.M16	TLR and inflammatory signaling	19	40	3937	19003	2,29271653543307	0,000137379251443482	0,00499278730778989	Day 4	Infected and Stimulated
LI.M95.0	enriched in antigen presentation (II)	12	20	3937	19003	2,89606299212598	0,0001443002112078	0,00499278730778989	Day 4	Infected and Stimulated
LI.M86.0	chemokines and inflammatory molecules in myeloid cells	11	18	3937	19003	2,94969378827647	0,000220078453195768	0,00692246770961234	Day 4	Infected and Stimulated
LI.M3	regulation of signal transduction	20	45	3937	19003	2,14523184601925	0,000285099296372033	0,00699645864888378	Day 4	Infected and Stimulated
LI.M23	RA, WNT, CSF receptors network (monocyte)	8	11	3937	19003	3,51037938439513	0,00030331468130999	0,00699645864888378	Day 4	Infected and Stimulated
LI.M29	proinflammatory cytokines and chemokines	8	11	3937	19003	3,51037938439513	0,00030331468130999	0,00699645864888378	Day 4	Infected and Stimulated
LI.M115	cytokines - recepters cluster	8	11	3937	19003	3,51037938439513	0,00030331468130999	0,00699645864888378	Day 4	Infected and Stimulated
LI.M4.1	cell cycle (I)	46	139	3937	19003	1,59734889253951	0,000432761778647377	0,00935847346324953	Day 4	Infected and Stimulated
LI.M35.0	signaling in T cells (I)	9	14	3937	19003	3,1029246344207	0,000501790121593884	0,00964552122619354	Day 4	Infected and Stimulated
LI.M89.0	putative targets of PAX3	9	14	3937	19003	3,1029246344207	0,000501790121593884	0,00964552122619354	Day 4	Infected and Stimulated
LI.M192	TBA	8	12	3937	19003	3,21784776902887	0,000744080711953551	0,0135501013861015	Day 4	Infected and Stimulated
LI.M37.1	enriched in neutrophils (I)	19	45	3937	19003	2,03797025371829	0,000874712382497087	0,0151325242171996	Day 4	Infected and Stimulated
LI.M5.0	regulation of antigen presentation and immune response	27	73	3937	19003	1,78524431021465	0,000996541132333444	0,0164192015136844	Day 4	Infected and Stimulated
LI.M11.1	blood coagulation	11	21	3937	19003	2,52830896137983	0,00131169904561231	0,0202866932322255	Day 4	Infected and Stimulated
LI.M11.2	formyl peptide receptor mediated neutrophil response	6	8	3937	19003	3,62007874015748	0,00149531986173253	0,0202866932322255	Day 4	Infected and Stimulated
LI.M20	AP-1 transcription factor network	8	13	3937	19003	2,97032101756511	0,00158306565684997	0,0202866932322255	Day 4	Infected and Stimulated
LI.M43.0	myeloid, dendritic cell activation via NFkB (I)	8	13	3937	19003	2,97032101756511	0,00158306565684997	0,0202866932322255	Day 4	Infected and Stimulated
LI.M189	extracellular region cluster (GO)	8	13	3937	19003	2,97032101756511	0,00158306565684997	0,0202866932322255	Day 4	Infected and Stimulated
LI.M238	respiratory electron transport chain (mitochondrion)	8	13	3937	19003	2,97032101756511	0,00158306565684997	0,0202866932322255	Day 4	Infected and Stimulated
LI.M160	leukocyte differentiation	9	16	3937	19003	2,71505905511811	0,0019110387923641	0,023614979362785	Day 4	Infected and Stimulated
LI.S10	Resting dendritic cell surface signature	25	69	3937	19003	1,74883030925482	0,00210241069155119	0,0247628879092175	Day 4	Infected and Stimulated
LI.M31	cell cycle and growth arrest	7	11	3937	19003	3,07158196134574	0,00243334736680172	0,0247628879092175	Day 4	Infected and Stimulated
LI.M33	inflammatory response	7	11	3937	19003	3,07158196134574	0,00243334736680172	0,0247628879092175	Day 4	Infected and Stimulated
LI.M40	complement and other receptors in DCs	7	11	3937	19003	3,07158196134574	0,00243334736680172	0,0247628879092175	Day 4	Infected and Stimulated
LI.M78	myeloid cell cytokines, metallopeptidases and laminins	7	11	3937	19003	3,07158196134574	0,00243334736680172	0,0247628879092175	Day 4	Infected and Stimulated
LI.M94	growth factor induced, enriched in nuclear receptor subfamily 4	7	11	3937	19003	3,07158196134574	0,00243334736680172	0,0247628879092175	Day 4	Infected and Stimulated
LI.M86.1	proinflammatory dendritic cell, myeloid cell response	8	14	3937	19003	2,75815523059617	0,00302476637052475	0,0290713656722656	Day 4	Infected and Stimulated
LI.M118.1	enriched in monocytes (surface)	8	14	3937	19003	2,75815523059617	0,00302476637052475	0,0290713656722656	Day 4	Infected and Stimulated
LI.S11	Activated (LPS) dendritic cell surface signature	14	33	3937	19003	2,04772130756383	0,00386939389803981	0,0361840618573453	Day 4	Infected and Stimulated
LI.M55	TBA	7	12	3937	19003	2,81561679790026	0,00479832068358915	0,0423120302512567	Day 4	Infected and Stimulated
LI.M121	TBA	7	12	3937	19003	2,81561679790026	0,00479832068358915	0,0423120302512567	Day 4	Infected and Stimulated
LI.M49	transcription regulation in cell development	17	44	3937	19003	1,86488904795991	0,00491058597482346	0,0423120302512567	Day 4	Infected and Stimulated
LI.M87	transmembrane transport (I)	11	24	3937	19003	2,21227034120735	0,00501385329566914	0,0423120302512567	Day 4	Infected and Stimulated
LI.S5	DC surface signature	25	74	3937	19003	1,63066609917004	0,00606254830490724	0,0499438503213787	Day 4	Infected and Stimulated
LI.M11.0	enriched in monocytes (II)	76	173	3366	19003	2,48013628292445	8,71951353714822e-16	3,01695168385328e-13	Day 7	Infected and Stimulated
LI.M37.0	immune activation - generic cluster	107	297	3366	19003	2,03392711027886	2,71212799540813e-14	4,69198143205607e-12	Day 7	Infected and Stimulated
LI.M4.0	cell cycle and transcription	100	306	3366	19003	1,84495862119853	1,34265593075697e-10	1,54852984013971e-08	Day 7	Infected and Stimulated
LI.M139	lysosomal/endosomal proteins	9	10	3366	19003	5,08101604278075	1,43074910117678e-06	0,000114182593459702	Day 7	Infected and Stimulated
LI.M3	regulation of signal transduction	22	45	3366	19003	2,760058097313	1,65003747774136e-06	0,000114182593459702	Day 7	Infected and Stimulated
LI.S4	Monocyte surface signature	31	79	3366	19003	2,21535157983408	5,22618065168299e-06	0,000301376417580386	Day 7	Infected and Stimulated
LI.M29	proinflammatory cytokines and chemokines	8	11	3366	19003	4,10587154972182	9,52071146219249e-05	0,00411770770739825	Day 7	Infected and Stimulated
LI.M115	cytokines - recepters cluster	8	11	3366	19003	4,10587154972182	9,52071146219249e-05	0,00411770770739825	Day 7	Infected and Stimulated
LI.M64	enriched in activated dendritic cells/monocytes	9	14	3366	19003	3,62929717341482	0,000143763727715902	0,00552691664330023	Day 7	Infected and Stimulated
LI.M16	TLR and inflammatory signaling	17	40	3366	19003	2,39936868686869	0,000223264952326861	0,00772496735050939	Day 7	Infected and Stimulated
LI.M213	regulation of transcription, transcription factors	10	18	3366	19003	3,1364296560375	0,000327045023587297	0,0102870525601095	Day 7	Infected and Stimulated
LI.M46	cell division stimulated CD4+ T cells	12	25	3366	19003	2,7098752228164	0,000491833096319647	0,012206825067427	Day 7	Infected and Stimulated
LI.M20	AP-1 transcription factor network	8	13	3366	19003	3,47419900361077	0,000529197618530072	0,012206825067427	Day 7	Infected and Stimulated
LI.M43.0	myeloid, dendritic cell activation via NFkB (I)	8	13	3366	19003	3,47419900361077	0,000529197618530072	0,012206825067427	Day 7	Infected and Stimulated
LI.M189	extracellular region cluster (GO)	8	13	3366	19003	3,47419900361077	0,000529197618530072	0,012206825067427	Day 7	Infected and Stimulated
LI.M160	leukocyte differentiation	9	16	3366	19003	3,17563502673797	0,000583350596249791	0,0126149566439017	Day 7	Infected and Stimulated
LI.M4.11	mitotic cell cycle in stimulated CD4 T cells	7	11	3366	19003	3,59263760600659	0,000919842400282506	0,0159132735248874	Day 7	Infected and Stimulated
LI.M23	RA, WNT, CSF receptors network (monocyte)	7	11	3366	19003	3,59263760600659	0,000919842400282506	0,0159132735248874	Day 7	Infected and Stimulated
LI.M31	cell cycle and growth arrest	7	11	3366	19003	3,59263760600659	0,000919842400282506	0,0159132735248874	Day 7	Infected and Stimulated
LI.M33	inflammatory response	7	11	3366	19003	3,59263760600659	0,000919842400282506	0,0159132735248874	Day 7	Infected and Stimulated
LI.M35.0	signaling in T cells (I)	8	14	3366	19003	3,22604193192428	0,00104310947294897	0,0164387856666112	Day 7	Infected and Stimulated
LI.M111.0	viral sensing & immunity; IRF2 targets network (I)	9	17	3366	19003	2,98883296634162	0,00104524070712557	0,0164387856666112	Day 7	Infected and Stimulated
LI.M37.1	enriched in neutrophils (I)	17	45	3366	19003	2,1327721661055	0,00113671936320399	0,0171002130290687	Day 7	Infected and Stimulated
LI.M87	transmembrane transport (I)	11	24	3366	19003	2,58755446623094	0,00136349102590692	0,0196569956234914	Day 7	Infected and Stimulated
LI.M47.1	enriched in B cells (II)	14	35	3366	19003	2,258229352347	0,00161201808163819	0,0223103302498726	Day 7	Infected and Stimulated
LI.M86.0	chemokines and inflammatory molecules in myeloid cells	9	18	3366	19003	2,82278669043375	0,00176343639066384	0,0234672688911419	Day 7	Infected and Stimulated
LI.M7.2	enriched in NK cells (I)	15	40	3366	19003	2,11709001782531	0,00237948587353445	0,0304926708238118	Day 7	Infected and Stimulated
LI.M118.0	enriched in monocytes (IV)	17	48	3366	19003	1,99947390572391	0,00256620385913273	0,0317109476878545	Day 7	Infected and Stimulated
LI.M66	TBA	8	16	3366	19003	2,82278669043375	0,00319499667582051	0,0363453408368924	Day 7	Infected and Stimulated
LI.M9	B cell development	6	10	3366	19003	3,3873440285205	0,00336141880572415	0,0363453408368924	Day 7	Infected and Stimulated
LI.M13	innate activation by cytosolic DNA sensing	6	10	3366	19003	3,3873440285205	0,00336141880572415	0,0363453408368924	Day 7	Infected and Stimulated
LI.M39	integrin mediated leukocyte migration	6	10	3366	19003	3,3873440285205	0,00336141880572415	0,0363453408368924	Day 7	Infected and Stimulated
